# Supplementary material for: RsTTG1, a WD40 Protein, Interacts with the bHLH Transcription Factor RsTT8 to Regulate Anthocyanin and Proanthocyanidin Biosynthesis in Raphanus sativus
Source: Int J Mol Sci. 2022 Oct 9;23(19):11973. doi: 10.3390/ijms231911973 (PMC9570178; doi:10.3390/ijms231911973)
Supplement: Supplementary file 1 [file ijms-23-11973-s001.zip]

Archive with 1 entries (1 files):
- Supplementary Table and Figure with revision 1005.pdf
